# Supplementary material for: Two Accessory Proteins Govern MmpL3 Mycolic Acid Transport in Mycobacteria
Source: mBio. 2019 Jun 25;10(3):e00850-19. doi: 10.1128/mBio.00850-19 (PMC6593404; doi:10.1128/mBio.00850-19)
Supplement: TABLE S1 [file mBio.00850-19-st001.xlsx]

## Sheet: Table S1 A. Proteins
	Table S1A: Identification of proteins interacting with Msmeg_0736 (TtfA), Msmeg_0250 (MmpL3), or Msmeg_0410 (MmpL10). The protein accession number, gene symbol, protein description, protein length, number of unique peptides identified for each pulldown
Accession	Gene Name(s)	Protein Description	Protein Length (# amino acids)	Num Unique Pep MSMEG_0736 Bait	Num Unique Pep MSMEG_0250 Bait	Num Unique Pep MSMEG_0410 Bait	Gene Symbol
A0QP27	MSMEG_0250	Membrane protein, MmpL family protein	1013	35	57	0	MSMEG_0250
A0QQF4	MSMEG_0736	Uncharacterized protein	278	22	11	0	MSMEG_0736
A0R316	MSMEG_5308	Uncharacterized protein	368	14	15	0	MSMEG_5308
A0QQC8	dnaK MSMEG_0709 MSMEI_0692	Chaperone protein DnaK (HSP70) (Heat shock 70 kDa protein) (Heat shock protein 70)	622	8	3	0	dnaK
A0QTR6	MSMEG_1938	Uncharacterized protein	284	5	2	0	MSMEG_1938
A0QQQ0	MSMEG_0834	Tuberculin related peptide	158	4	4	0	MSMEG_0834
A0QZ33	MSMEG_3880	Nitrilase/cyanide hydratase and apolipoprotein N-acyltransferase	139	4	0	0	MSMEG_3880
A0QNJ1	MSMEG_0061	Ftsk/spoiiie family protein	742	3	0	3	MSMEG_0061
A0QSD4	rplB MSMEG_1439 MSMEI_1403	50S ribosomal protein L2	278	3	1	0	rplB
A0QSD6	rplV MSMEG_1441 MSMEI_1405	50S ribosomal protein L22	153	2	1	0	rplV
A0QSL6	rpsK MSMEG_1522 MSMEI_1486	30S ribosomal protein S11	138	2	1	1	rpsK
A0QS46	rplA MSMEG_1347 MSMEI_1309	50S ribosomal protein L1	235	2	0	0	rplA
A0QR91	MSMEG_1030 MSMEG_2310	Monooxygenase	499	1	0	0	MSMEG_1030
A0R729	glpK MSMEG_6759	Glycerol kinase (EC 2.7.1.30) (ATP:glycerol 3-phosphotransferase) (Glycerokinase) (GK)	505	1	1	3	glpK
A0R7F7	rpsR2 rpsR1 MSMEG_6895 MSMEI_6711	30S ribosomal protein S18 2	84	1	1	1	rpsR2
A0QSD0	rpsJ MSMEG_1435 MSMEI_1399	30S ribosomal protein S10	101	1	1	0	rpsJ
A0QS98	tuf MSMEG_1401 MSMEI_1363	Elongation factor Tu (EF-Tu)	396	1	1	0	tuf
Q3L885	pks MSMEG_0408	Polyketide synthase (Type I modular polyketide synthase)	3652	1	1	0	pks
A0QSG4	rplF MSMEG_1470 MSMEI_1434	50S ribosomal protein L6	179	1	0	0	rplF
A0QSG8	rplO MSMEG_1474	50S ribosomal protein L15	147	1	1	0	rplO
A0QYU7	rpmI MSMEG_3792 MSMEI_3704	50S ribosomal protein L35	64	1	1	1	rpmI
A0QR89	MSMEG_1028 MSMEG_2308	Geranylgeranyl reductase	395	1	0	2	MSMEG_1028
Q9ZHC5	hup hlp MSMEG_2389 MSMEI_2329	DNA-binding protein HU homolog (Histone-like protein) (Hlp)	208	1	1	0	hup
A0QSG1	rplE MSMEG_1467 MSMEI_1431	50S ribosomal protein L5	187	1	0	0	rplE
A0R7H8	MSMEG_6921 MSMEI_6732	UPF0301 protein MSMEG_6921/MSMEI_6732	201	1	0	0	MSMEG_6921
A0QP93	MSMEG_0317	Uncharacterized protein	398	1	0	0	MSMEG_0317
A0R102	rpsT MSMEG_4571 MSMEI_4459	30S ribosomal protein S20	86	1	0	0	rpsT
A0QNJ2	eccCb1 Ms3871 Sm3871 snm2 MSMEG_0062 MSMEI_0063	ESX-1 secretion system protein EccCb1	593	1	0	2	eccCb1
A0QS96	rpsL MSMEG_1398 MSMEI_1360	30S ribosomal protein S12	124	0	1	0	rpsL
A0QSG6	rpsE MSMEG_1472 MSMEI_1436	30S ribosomal protein S5	214	0	2	2	rpsE
A0QSB9	MSMEG_1424	FMN-dependent dehydrogenase	399	0	0	1	MSMEG_1424
A0R2F1	MSMEG_5089	Uncharacterized protein	752	0	1	0	MSMEG_5089
A0QPK1	MSMEG_0426	Transcriptional regulator, GntR family protein	457	0	1	0	MSMEG_0426
A0QNX1	murQ MSMEG_0193 MSMEI_0188	N-acetylmuramic acid 6-phosphate etherase (MurNAc-6-P etherase) (EC 4.2.1.126) (N-acetylmuramic acid 6-phosphate hydrolase) (N-acetylmuramic acid 6-phosphate lyase)	298	0	1	0	murQ
A0QNF4	MSMEG_0022	L-ornithine 5-monooxygenase	440	0	0	1	MSMEG_0022
A0R150	rpmA MSMEG_4624 MSMEI_4507	50S ribosomal protein L27	88	0	1	0	rpmA
Q2M5K4	mmpL MSMEG_0410	MmpL protein	1002	0	0	36	MSMEG_0410
A0QVB8	rpsB MSMEG_2519 MSMEI_2460	30S ribosomal protein S2	277	0	1	0	rpsB
A0R0B3	acpM MSMEG_4326 MSMEI_4226	Meromycolate extension acyl carrier protein (ACP)	99	0	0	7	acpM

## Sheet: Table S1 B. Peptides
Table S1B: Identification of peptides interacting with Msmeg_0736 (TtfA), Msmeg_0250 (MmpL3), or Msmeg_0410 (MmpL10). Shown are the peptides detected in the GFP-Trap eluates using MSMEG_0736 (TtfA)-msfGFP, MSMEG_0250 (MmpL3)-msfGFP, or MSMEG_0410 (MmpL10)-msfGFP as bait. Columns are as follows: Accession number of mapped protein, Peptide sequence/charge, Intensity in MSMEG_0736 bait for peptide, …
Accession	Peptide/Charge	Intensity MSMEG_0736 Bait	Intensity MSMEG_0250 Bait	Intensity MSMEG_0410 Bait	Num Unique Pep MSMEG_0736 Bait	Num Unique Pep MSMEG_0250 Bait	Num Unique Pep MSMEG_0410 Bait
A0QP27	_AKALTVSGFTDPDNDPEK_3	0	1435500	0	35	57	0
A0QP27	_AKALTVSGFTDPDNDPEKMWK_3	0	2711700	0	35	57	0
A0QP27	_AKALTVSGFTDPDNDPEKMWK_4	0	3920300	0	35	57	0
A0QP27	_ALTVSGFTDPDNDPEK_2	4628800	27544000	0	35	57	0
A0QP27	_ALTVSGFTDPDNDPEK_3	0	999380	0	35	57	0
A0QP27	_ALTVSGFTDPDNDPEKM(ox)WK_3	0	4179900	0	35	57	0
A0QP27	_ALTVSGFTDPDNDPEKMWK_3	5980300	33156000	0	35	57	0
A0QP27	_ALVGVGAPPPPPRPHDPTHPAPEPVRPMPPMR_6	8920500	21643000	0	35	57	0
A0QP27	_APDTTDPTVSAM(ox)K_2	0	6035700	0	35	57	0
A0QP27	_APDTTDPTVSAM(ox)KTQDLR_3	2871700	13471000	0	35	57	0
A0QP27	_APDTTDPTVSAMK_2	12196000	35179000	0	35	57	0
A0QP27	_APDTTDPTVSAMKTQDLR_2	0	1725000	0	35	57	0
A0QP27	_APDTTDPTVSAMKTQDLR_3	12567000	56306000	0	35	57	0
A0QP27	_APRPGGPAQPPAPPQR_3	4481600	18983000	0	35	57	0
A0QP27	_APRPGGPAQPPAPPQREER_4	0	15605000	0	35	57	0
A0QP27	_EDAPEDPETK_2	0	6041700	0	35	57	0
A0QP27	_EDGEPITDAQIADM(ox)R_2	1383700	4429400	0	35	57	0
A0QP27	_EDGEPITDAQIADM(ox)RAK_3	918690	2221000	0	35	57	0
A0QP27	_EDGEPITDAQIADMR_3	0	3073900	0	35	57	0
A0QP27	_EDGEPITDAQIADMRAK_3	0	3992900	0	35	57	0
A0QP27	_EEIAEGYDTEAAVR_2	908090	7354200	0	35	57	0
A0QP27	_EIESWLGALR_2	0	5528900	0	35	57	0
A0QP27	_EIESWLGALRGPAPAK_3	0	2267200	0	35	57	0
A0QP27	_EQEPSTEK_2	0	6666800	0	35	57	0
A0QP27	_ERGMSTAEAIR_3	1483400	9634600	0	35	57	0
A0QP27	_ERPANDSGSKDPSVR_3	828970	7297500	0	35	57	0
A0QP27	_ERPANDSGSKDPSVR_4	0	8923700	0	35	57	0
A0QP27	_ESETDQR_2	44354000	183230000	0	35	57	0
A0QP27	_FREEIAEGYDTEAAVR_3	0	5200600	0	35	57	0
A0QP27	_GGGM(ox)SAQDLLR_2	0	8995100	0	35	57	0
A0QP27	_GGGM(ox)SAQDLLRR_3	0	15031000	0	35	57	0
A0QP27	_GGGMSAQDLLR_2	7440000	57071000	0	35	57	0
A0QP27	_GGGMSAQDLLRR_2	2386600	0	0	35	57	0
A0QP27	_GGGMSAQDLLRR_3	6858300	0	0	35	57	0
A0QP27	_GMSTAEAIR_2	22046000	93108000	0	35	57	0
A0QP27	_GNENAPTTAFSAQRPPNGGAPADATTAIPTPPQR_3	0	60052000	0	35	57	0
A0QP27	_GNENAPTTAFSAQRPPNGGAPADATTAIPTPPQR_4	0	33377000	0	35	57	0
A0QP27	_GPAPAKNVPQPPAQPQRPSTDTTR_3	1069500	8177200	0	35	57	0
A0QP27	_GPAPAKNVPQPPAQPQRPSTDTTR_4	6511500	49527000	0	35	57	0
A0QP27	_HTFISIPLQGDDDDEILK_3	750100	4822400	0	35	57	0
A0QP27	_HTFISIPLQGDDDDEILKNYQVVEPELQQVNGGDIR_4	4928000	0	0	35	57	0
A0QP27	_IIDWFAEK_2	0	3901700	0	35	57	0
A0QP27	_ISTPPQPPQPPQAPAQQAGDEPATTR_2	0	4755200	0	35	57	0
A0QP27	_ISTPPQPPQPPQAPAQQAGDEPATTR_3	51585000	167800000	0	35	57	0
A0QP27	_ISTPPQPPQPPQAPAQQAGDEPATTR_4	10246000	47105000	0	35	57	0
A0QP27	_ISTPPQPPQPPQAPAQQAGDEPATTRFAM(ox)AR_4	0	7345500	0	35	57	0
A0QP27	_ISTPPQPPQPPQAPAQQAGDEPATTRFAMAR_3	0	21186000	0	35	57	0
A0QP27	_ISTPPQPPQPPQAPAQQAGDEPATTRFAMAR_4	4449900	31987000	0	35	57	0
A0QP27	_KVTEELDQVVK_2	0	651910	0	35	57	0
A0QP27	_LAGLNPLASELTGTIGEDQK_2	2977000	33445000	0	35	57	0
A0QP27	_LAGLNPLASELTGTIGEDQK_3	3579200	18924000	0	35	57	0
A0QP27	_LAGLNPLASELTGTIGEDQKR_3	5125800	50031000	0	35	57	0
A0QP27	_LGLGETELPDER_2	52518000	137070000	0	35	57	0
A0QP27	_LNTREDAPEDPETK_3	0	4256300	0	35	57	0
A0QP27	_MVEARER_2	0	7733700	0	35	57	0
A0QP27	_NAVNSAVHGGAGSAAAPTER_2	3393000	17950000	0	35	57	0
A0QP27	_NAVNSAVHGGAGSAAAPTER_3	47816000	271810000	0	35	57	0
A0QP27	_NAVNSAVHGGAGSAAAPTERAPR_3	0	1018300	0	35	57	0
A0QP27	_NAVNSAVHGGAGSAAAPTERAPR_4	0	4678800	0	35	57	0
A0QP27	_NAVRNAVNSAVHGGAGSAAAPTER_3	0	6080500	0	35	57	0
A0QP27	_NAVRNAVNSAVHGGAGSAAAPTER_4	0	2904400	0	35	57	0
A0QP27	_NVPQPPAQPQRPSTDTTR_3	68619000	377040000	0	35	57	0
A0QP27	_NYQVVEPELQQVNGGDIR_3	2607500	0	0	35	57	0
A0QP27	_PGGPAQPPAPPQR_2	1534800	11132000	0	35	57	0
A0QP27	_PGGPAQPPAPPQREER_3	944140	0	0	35	57	0
A0QP27	_QSQEQFDK_2	4120500	26297000	0	35	57	0
A0QP27	_QSQEQFDKLFPGFR_3	0	4888600	0	35	57	0
A0QP27	_REDGEPITDAQIADM(ox)R_3	1439900	3772100	0	35	57	0
A0QP27	_REDGEPITDAQIADM(ox)RAK_3	0	998610	0	35	57	0
A0QP27	_REDGEPITDAQIADMR_3	6990900	44110000	0	35	57	0
A0QP27	_REDGEPITDAQIADMRAK_3	0	4960200	0	35	57	0
A0QP27	_RGGGMSAQDLLR_2	0	3709900	0	35	57	0
A0QP27	_RGGGMSAQDLLRR_3	0	12375000	0	35	57	0
A0QP27	_SNAPSAAGTAR_2	119210000	434380000	0	35	57	0
A0QP27	_TEPLTLVM(ox)KREDGEPITDAQIADMR_4	0	2223800	0	35	57	0
A0QP27	_TEPLTLVMK_2	0	31439000	0	35	57	0
A0QP27	_TEPLTLVMKREDGEPITDAQIADMR_3	0	7543200	0	35	57	0
A0QP27	_TEPLTLVMKREDGEPITDAQIADMR_4	0	16726000	0	35	57	0
A0QP27	_TSHVVAILTPPDDK_2	0	922780	0	35	57	0
A0QP27	_TSHVVAILTPPDDK_3	1027700	4175900	0	35	57	0
A0QP27	_TSHVVAILTPPDDKKVTDK_3	0	1222300	0	35	57	0
A0QP27	_TSHVVAILTPPDDKKVTDK_4	0	2116700	0	35	57	0
A0QP27	_VIQNGLENR_2	4449000	14609000	0	35	57	0
A0QP27	_VIQNGLENRNDAAK_2	0	5297600	0	35	57	0
A0QP27	_VIQNGLENRNDAAK_3	0	33440000	0	35	57	0
A0QP27	_VQEKLGLGETELPDER_2	0	590600	0	35	57	0
A0QP27	_VQEKLGLGETELPDER_3	1270400	9891300	0	35	57	0
A0QP27	_VTEELDQVVK_2	6010400	25665000	0	35	57	0
A0QP27	_VTEELDQVVKDHEDQIVGWVGWLKAPDTTDPTVSAMK_5	0	6013500	0	35	57	0
A0QQF4	_ADVPPARGDVSR_3	12493000	0	0	22	11	0
A0QQF4	_AQWDEGLR_2	56820000	0	0	22	11	0
A0QQF4	_AQWDEGLRTVR_2	2893200	0	0	22	11	0
A0QQF4	_AQWDEGLRTVR_3	14301000	0	0	22	11	0
A0QQF4	_EASHFQR_2	23972000	6822600	0	22	11	0
A0QQF4	_ENDIWLLGAIGPR_2	4768500	2043900	0	22	11	0
A0QQF4	_FAPRPEAGRSDAFR_3	3613100	0	0	22	11	0
A0QQF4	_GLKEPRENDIWLLGAIGPR_3	1541600	0	0	22	11	0
A0QQF4	_GLKEPRENDIWLLGAIGPR_4	1685000	0	0	22	11	0
A0QQF4	_GVM(ox)STVGDVTAK_2	10035000	3627800	0	22	11	0
A0QQF4	_GVMSTVGDVTAK_2	52428000	17632000	0	22	11	0
A0QQF4	_KVGTNVVVDLR_2	2912500	0	0	22	11	0
A0QQF4	_KVGTNVVVDLR_3	2950900	1226800	0	22	11	0
A0QQF4	_KVGTNVVVDLRLK_3	919430	0	0	22	11	0
A0QQF4	_M(ox)VYSTNLDAAR_2	22452000	0	0	22	11	0
A0QQF4	_M(ox)VYSTNLDAARR_2	3452800	0	0	22	11	0
A0QQF4	_MVTFAHTAPDCAEIMWNEQNWTLVAMPVTSNR_3	5513400	2511400	0	22	11	0
A0QQF4	_MVTFAHTAPDCAEIMWNEQNWTLVAMPVTSNR_4	4861400	0	0	22	11	0
A0QQF4	_MVYSTNLDAAR_2	278640000	80015000	0	22	11	0
A0QQF4	_MVYSTNLDAARR_2	7854300	4500900	0	22	11	0
A0QQF4	_MVYSTNLDAARR_3	56883000	15174000	0	22	11	0
A0QQF4	_PLAPTPAGR_2	1919900	0	0	22	11	0
A0QQF4	_QFNDLLR_2	108190000	0	0	22	11	0
A0QQF4	_RGGSPSRPLAPTPAGR_3	14392000	6282800	0	22	11	0
A0QQF4	_RGVMSTVGDVTAK_2	1271800	0	0	22	11	0
A0QQF4	_RMVTFAHTAPDCAEIMWNEQNWTLVAMPVTSNR_4	2399600	0	0	22	11	0
A0QQF4	_SHGFDYEYESEDLLK_3	5281600	0	0	22	11	0
A0QQF4	_SHGFDYEYESEDLLKR_3	10162000	5117500	0	22	11	0
A0QQF4	_SHGFDYEYESEDLLKR_4	5709200	2731700	0	22	11	0
A0QQF4	_VGTNVVVDLR_2	42649000	28850000	0	22	11	0
A0QQF4	_VLPPVPQNGSQAALPR_2	6736100	2439800	0	22	11	0
A0QQF4	_VLPPVPQNGSQAALPR_3	10303000	2173100	0	22	11	0
A0R316	_AITAIVRR_2	5565100	6315800	0	14	15	0
A0R316	_ALVLTSDR_2	10702000	6110000	0	14	15	0
A0R316	_ALVLTSDRQR_2	1621000	1607500	0	14	15	0
A0R316	_AYVSVVTAGHDAIK_3	0	3597000	0	14	15	0
A0R316	_AYVVDYDR_2	0	1656200	0	14	15	0
A0R316	_GPIADIAIDADR_2	0	2483400	0	14	15	0
A0R316	_IDVAVIDTAAER_2	9138000	10833000	0	14	15	0
A0R316	_LNGEPFAVAAADDR_2	11889000	6330800	0	14	15	0
A0R316	_LVASEPRQDATTVLPSLQTA_2	0	45591000	0	14	15	0
A0R316	_LVASEPRQDATTVLPSLQTA_3	79930000	58945000	0	14	15	0
A0R316	_LYVATTDPR_2	80308000	39837000	0	14	15	0
A0R316	_LYVATTDPRGSR_2	1225800	2072200	0	14	15	0
A0R316	_SGHDRIDVAVIDTAAER_3	4227700	6191600	0	14	15	0
A0R316	_SGHDRIDVAVIDTAAERVGTIDLASGAGAGVDALR_4	1492000	0	0	14	15	0
A0R316	_VGTIDLASGAGAGVDALR_2	24256000	18248000	0	14	15	0
A0R316	_VGTIDLASGAGAGVDALRVDASGK_3	2314900	5425700	0	14	15	0
A0R316	_VGTIDLASGAGAGVDALRVDASGKR_4	5530500	11451000	0	14	15	0
A0R316	_VYVADYSGQVNAFDVAAELPALYSR_3	33462000	0	0	14	15	0
A0QQC8	_ALEGTDISAIK_2	722820	0	0	8	3	0
A0QQC8	_EAGQIAGLNVLR_2	2832500	643710	0	8	3	0
A0QQC8	_HVGTDWNIEIDDKKYTPQEISAR_4	7580600	0	0	8	3	0
A0QQC8	_MARAVGIDLGTTNSVVAVLEGGDPVVVANSEGSR_5	1396500	0	0	8	3	0
A0QQC8	_NGEVLVGQPAKNQAVTNVDR_3	2973700	1161900	0	8	3	0
A0QQC8	_NQAESLVYQTEK_2	1596900	0	0	8	3	0
A0QQC8	_NQAVTNVDR_2	1510700	0	0	8	3	0
A0QQC8	_TTPSVVAFAR_2	13518000	5590700	0	8	3	0
A0QTR6	_ADTFVAGTPEPR_2	5281600	0	0	5	2	0
A0QTR6	_HDEVVSAAVR_2	8981500	0	0	5	2	0
A0QTR6	_STAAAFPGLAR_2	10596000	562280	0	5	2	0
A0QTR6	_VAPGSADGQK_2	6506900	373170	0	5	2	0
A0QQQ0	_LLDAPVEPR_2	53586000	14453000	0	4	4	0
A0QQQ0	_RPELAEQPPGVIVVVTG_2	41356000	11973000	0	4	4	0
A0QQQ0	_RPELAEQPPGVIVVVTG_3	8132700	2286000	0	4	4	0
A0QQQ0	_VFNISDVAGAAENTANR_2	93752000	38956000	0	4	4	0
A0QQQ0	_VFNISDVAGAAENTANR_3	51759000	19309000	0	4	4	0
A0QQQ0	_VFNISDVAGAAENTANRLR_3	16498000	17664000	0	4	4	0
A0QZ33	_GVAVLSQVDGAR_2	3983200	0	0	4	0	0
A0QZ33	_STVSSDPDAVRDAELR_3	1358500	0	0	4	0	0
A0QZ33	_VITTGGSQKAVNAQER_3	1495200	0	0	4	0	0
A0QZ33	_VLGSSELLDRS_2	4795200	0	0	4	0	0
A0QNJ1	_AGVTVITLGAQR_2	1445600	0	782170	3	0	3
A0QNJ1	_IHQFTTTPIFDTAVS_2	1049900	0	0	3	0	3
A0QNJ1	_LVYTRPDGLSDLTAR_3	0	0	1270500	3	0	3
A0QNJ1	_QAGMQVGAAGALSGVAEYEKHR_4	4568000	0	0	3	0	3
A0QNJ1	_SVYTGNNYVPAAPESSDREAKPK_4	0	0	1731000	3	0	3
A0QSD4	_ATVGEVGNAEQSNINWGK_2	1563700	0	0	3	1	0
A0QSD4	_GASVSDFAEITR_2	4911800	1533500	0	3	1	0
A0QS46	_KVTVSTTTGPGIPVDPSVTR_3	2098200	0	0	2	0	0
A0QS46	_VTVSTTTGPGIPVDPSVTR_2	5806900	0	0	2	0	0
A0QSD6	_SAETKEGSE_2	2435400	0	0	2	1	0
A0QSD6	_STVTEFPSATAK_2	1973300	557620	0	2	1	0
A0QSL6	_KSTPFAAQLAAENAAR_3	421240	0	430710	2	1	1
A0QSL6	_STPFAAQLAAENAAR_2	827000	462600	0	2	1	1
A0QNJ2	_EVVLSQLATGESR_2	0	0	1051100	1	0	2
A0QNJ2	_STFLQTLVVSAAATHTPR_3	568100	0	0	1	0	2
A0QP93	_NTAEAVSSENNPGGAVQKPR_3	1191100	0	0	1	0	0
A0QR89	_HAESAGAEVR_2	120590	0	472320	1	0	2
A0QR89	_TQRYDLVIAGGGPSGSAAAWQAAQTGAK_3	0	0	1058900	1	0	2
A0QS98	_LIQPVAMDEGLR_2	484480	311520	0	1	1	0
A0QSD0	_IDLPASVDVNIQ_2	762410	0	0	1	1	0
A0QSD0	_SPHKYKDSR_1	0	24712000	0	1	1	0
A0QSG4	_GTLTLDVAEPISVSR_2	1317200	0	0	1	0	0
A0QSG8	_EAITAAGGSATEL_2	5636100	0	0	1	1	0
A0QYU7	_TTVSAADNSR_2	2555700	2446700	2535400	1	1	1
A0R102	_SALALALNKL_2	637870	0	0	1	0	0
A0R729	_ADFVGAIDQGTTSTR_2	3297300	1930600	3708000	1	1	3
A0R729	_LQPSDLAALGVTNQR_2	0	0	678510	1	1	3
A0R729	_NTYGTGNFLLLNTGTTPVR_2	0	0	2144200	1	1	3
A0R7F7	_EVALLPFGSSTR_2	2286800	1255500	901970	1	1	1
A0R7H8	_AQSEDPEDFIAPAAHR_3	1041600	0	0	1	0	0
Q3L885	_LLYTLGWHEVPPPPSADDAVGTWLIAGFDELAAK_5	36676000	0	0	1	1	0
Q3L885	_TQAVRLLEDGQIEELAALIDGETVDEQTLR_4	0	10107000	0	1	1	0
Q9ZHC5	_AVISGAQKLPADGPAVK_3	2521600	663300	0	1	1	0
A0QNX1	_M(ox)VCNMLSTASM(ox)VR_3	0	15871000	0	0	1	0
A0QS96	_PTIQQLVR_2	0	843980	0	0	1	0
A0QSB9	_AVDAGVSAISVSNHGGNNLDGTPAAIR_3	0	0	387700	0	0	1
A0QSG6	_AEQAGAGSAQDNR_2	0	251580	335310	0	2	2
A0QSG6	_GLPIEDVAPAGMLK_2	0	530350	0	0	2	2
A0QVB8	_VIASAVAEGLQAR_2	0	868590	0	0	1	0
A0R0B3	_IPDEDLAGLR_2	0	0	4034500	0	0	7
A0R0B3	_LEEENPEAAAALR_2	0	0	3927800	0	0	7
A0R0B3	_TVGDVVAYIQK_2	0	0	2498600	0	0	7
A0R0B3	_TVGDVVAYIQKLEEENPEAAAALR_3	0	0	2366800	0	0	7
A0R0B3	_TVGDVVAYIQKLEEENPEAAAALREK_4	0	0	2927200	0	0	7
A0R0B3	_YGVKIPDEDLAGLR_3	0	0	425150	0	0	7
A0R150	_TVNIVPVARPEA_2	0	1952300	0	0	1	0
Q2M5K4	_AFESFNR_2	0	0	51347000	0	0	36
Q2M5K4	_ALADLEQLASR_2	0	0	47741000	0	0	36
Q2M5K4	_ANWWPGQIGTSPSNSR_2	0	0	10959000	0	0	36
Q2M5K4	_AQFERVLDPSNEGNLNQINQLAQEFQGVEDRETLNSAVK_4	0	0	1568900	0	0	36
Q2M5K4	_ASAAYISPDGHSVR_2	0	0	10710000	0	0	36
Q2M5K4	_ASAAYISPDGHSVR_3	0	0	53687000	0	0	36
Q2M5K4	_ATFQAGIVGDR_2	0	0	15812000	0	0	36
Q2M5K4	_ATFQAGIVGDRLADGSTQIDQR_3	0	0	97388000	0	0	36
Q2M5K4	_ATFQAGIVGDRLADGSTQIDQR_4	0	0	3288400	0	0	36
Q2M5K4	_AVDAMGLDKPGGTQK_2	0	0	5068700	0	0	36
Q2M5K4	_EVAGGVDELVK_2	0	0	9639500	0	0	36
Q2M5K4	_EVAGGVDELVKQVK_2	0	0	2473000	0	0	36
Q2M5K4	_EVAGGVDELVKQVK_3	0	0	8061600	0	0	36
Q2M5K4	_GLTPDDEAVYR_2	0	0	9607300	0	0	36
Q2M5K4	_GLTPDDEAVYRK_3	0	0	898880	0	0	36
Q2M5K4	_HPLQVLPAEAPSSVTAAK_2	0	0	1087600	0	0	36
Q2M5K4	_HPLQVLPAEAPSSVTAAK_3	0	0	7129100	0	0	36
Q2M5K4	_KLNAAM(ox)ANVAK_2	0	0	883110	0	0	36
Q2M5K4	_KLNAAMANVAK_2	0	0	3060900	0	0	36
Q2M5K4	_LADGSTQIDQR_2	0	0	10248000	0	0	36
Q2M5K4	_LAGGSREVAGGVDELVK_3	0	0	5705000	0	0	36
Q2M5K4	_LAGGSREVAGGVDELVKQVK_3	0	0	20208000	0	0	36
Q2M5K4	_LAGGSREVAGGVDELVKQVK_4	0	0	19283000	0	0	36
Q2M5K4	_LNAAM(ox)ANVAK_2	0	0	1397500	0	0	36
Q2M5K4	_LNPFSAEAM(ox)DQVNQIGDIAR_2	0	0	4432400	0	0	36
Q2M5K4	_LNPFSAEAM(ox)DQVNQIGDIAR_3	0	0	6997400	0	0	36
Q2M5K4	_LNPFSAEAMDQVNQIGDIAR_2	0	0	16065000	0	0	36
Q2M5K4	_LNPFSAEAMDQVNQIGDIAR_3	0	0	18724000	0	0	36
Q2M5K4	_MAEAFQESGNDDLMLVALINDK_2	0	0	1450400	0	0	36
Q2M5K4	_MAEAFQESGNDDLMLVALINDKGLTPDDEAVYRK_4	0	0	4339500	0	0	36
Q2M5K4	_NNAADPSQAGFNIPPEVFGLEDFKK_3	0	0	10445000	0	0	36
Q2M5K4	_NNAADPSQAGFNIPPEVFGLEDFKKASAAYISPDGHSVR_5	0	0	1149400	0	0	36
Q2M5K4	_PLGEVPPEFR_2	0	0	1105500	0	0	36
Q2M5K4	_SGHGYDEAVR_2	0	0	825660	0	0	36
Q2M5K4	_SQINQIAPSIQSLVDTFSSVR_2	0	0	3812300	0	0	36
Q2M5K4	_SQINQIAPSIQSLVDTFSSVR_3	0	0	6144400	0	0	36
Q2M5K4	_SQINQIAPSIQSLVDTFSSVRTEYGGDKLVR_4	0	0	3394700	0	0	36
Q2M5K4	_TITVPAIASLVGR_2	0	0	1188800	0	0	36
Q2M5K4	_TLADSLADVR_2	0	0	9277300	0	0	36
Q2M5K4	_TTWVLPVSLEGELGTPR_2	0	0	3064100	0	0	36
Q2M5K4	_VAQLPDVGLVSGITRPLGEVPPEFR_3	0	0	30964000	0	0	36
Q2M5K4	_VIAAGLNEASTFLLTM(ox)R_3	0	0	835840	0	0	36
Q2M5K4	_VIAAGLNEASTFLLTMR_2	0	0	2136000	0	0	36
Q2M5K4	_VIAAGLNEASTFLLTMR_3	0	0	1451600	0	0	36
Q2M5K4	_VLDPSNEGNLNQINQLAQEFQGVEDR_3	0	0	2498500	0	0	36
Q2M5K4	_VLDPSNEGNLNQINQLAQEFQGVEDRETLNSAVK_4	0	0	3579900	0	0	36
Q2M5K4	_VLDPSNEGNLNQINQLAQEFQGVEDRETLNSAVKK_4	0	0	10035000	0	0	36
Q2M5K4	_YLVQTKLNPFSAEAMDQVNQIGDIAR_3	0	0	3657800	0	0	36
