# Supplementary material for: Two Accessory Proteins Govern MmpL3 Mycolic Acid Transport in Mycobacteria
Source: mBio. 2019 Jun 25;10(3):e00850-19. doi: 10.1128/mBio.00850-19 (PMC6593404; doi:10.1128/mBio.00850-19)
Supplement: TABLE S2 [file mBio.00850-19-st002.xlsx]

## Sheet: Table S2.
Table S2: Protein identification by mass spectrometry of excised band from MSMEG_0736 (TtfA)-msfGFP GFPTrap pulldown denoted by asterisk in Figure 1B.
# Unique Peptides	# Total Peptides	Accession	Gene Symbol
40	129	A0QP27_A0QP27_MYCS2	mmpL3
16	19	A0QQF4_A0QQF4_MYCS2	MSMEG_0736
7	7	A0QYF6_A0QYF6_MYCS2	MSMEG_3641
5	6	I7GF52_I7GF52_MYCS2	MSMEI_5165
4	5	A0QVY4_A0QVY4_MYCS2	MSMEG_2739
4	4	A0QX20_ACNA_MYCS2	acnA
4	4	A0R0B0_ODP1_MYCS2	aceE
1	1	A0QSD4_RL2_MYCS2	rplB
1	1	A0QZ48_PUP_MYCS2	pup
1	1	A0QQB0_A0QQB0_MYCS2	MSMEG_0690
1	1	A0QQQ0_A0QQQ0_MYCS2	MSMEG_0834
1	1	A0QTT7_Y1959_MYCS2	MSMEG_1959
1	1	A0QPA2_A0QPA2_MYCS2	MSMEG_0327
1	1	A4ZHT5_A4ZHT5_MYCS2	MSMEI_5403
1	1	A0QQF0_A0QQF0_MYCS2	clpB
