# Supplementary material for: Two Accessory Proteins Govern MmpL3 Mycolic Acid Transport in Mycobacteria
Source: mBio. 2019 Jun 25;10(3):e00850-19. doi: 10.1128/mBio.00850-19 (PMC6593404; doi:10.1128/mBio.00850-19)
Supplement: TABLE S3 [file mBio.00850-19-st003.xlsx]

## Sheet:  S3. Strains Plasmids Crispri
STRAINS
Strain Name	Genotype	Source	Details of construction
MGM6005	ΔdnaK attB::kan pAJF241 (tetR Pmyc-tetO-dnaK-STII hyg)	Fay and Glickman, 2014	MGM6002 co-transformed with pAJF307 and pAJF241
MGM6412	groL2Δc(530-540aa) ΔMsmeg_0736 attB:Msmeg_0736 kan	this work	MGM6407 selected on sucrose/2DOG and screened for ΔMsmeg_0736
MGM6414	groL2Δc(530-540aa) ΔMsmeg_0736 attB:Msmeg_0736 strep	this work	MGM6412 transformed with pAJF801 screened for KanS
MGM6418	pJR962-NT (non-targeting CRIPSR control, kan, oriM)	this work	MC2155 transformed with pJR962
MGM6419	pAJF815 (Msmeg_0736 CRISPR knockdown, kan, oriM)	this work	MC2155 transformed with pAJF815
MGM6423	groL2Δc(530-540aa) ΔMsmeg_0736 attB:Msmeg_0736 -linker-mCitrine kan	this work	MGM6414 transformed with pAJF805
MGM6425	groL2Δc(530-540aa) ΔMsmeg_0736 attB:Msmeg_0736 -linker-mCherry kan	this work	MGM6414 transformed with pAJF806
MGM6433	attB:Pmop-dnaKRBS-malF(1,2)-mCitrine strep pAJF815 (Msmeg_0736 CRISPR knockdown, kan, oriM)	this work	MGM6419 transformed with pAJF474
MGM6464	mmpL3:mmpL3-msfGFP hyg	this work	MC2155 transformed with pAJF322
MGM6484	mmpL10:mmpL10-msfGFP hyg	this work	MC2155 transformed with pAJF341
MGM6643	groL2Δc(530-540aa) ΔMsmeg_0736 attB:Msmeg_0736 -linker-mCherry kan mmpL3::mmpL3-msfGFP hyg	this work	MGM6424 transformed with pAJF322
MGM6644	groL2Δc(530-540aa) ΔMsmeg_0736 attB:Msmeg_0736 -linker-msfGFP kan mmpL3::mmpL3-mCherry hyg	this work	MGM6425 transformed with pAJF413
MGM6657	Msmeg_0736:Msmeg_0736-twinstrep tag-ppx-msfGFP hyg	this work	MC2155 transformed with pAJF863
MGM6658	mmpL3:mmpL3-twinstrep tag-ppx-msfGFP hyg	this work	MC2155 transformed with pAJF864
MGM6675	Mtb EG2 Rv0383c CRISPRi kanR	this work	EG2 transformed with pAJF816 (#66)
MGM6676	Mtb EG2 mmpL3 CRISPRi kanR	this work	EG2 transformed with pAJF869 (#47)
MGM6677	Mtb EG2 Rv0383c CRISPRi kanR	this work	EG2 transformed with pAJF865 (#10)
MGM6679	Mtb EG2 Rv0383c CRISPRi kanR	this work	EG2 transformed with pAJF866 (#23)
MGM6681	Msmeg_5308:Msmeg_5308-twinstrep-ppx-linker-msfGFP hygR	this work	MC2155 transformed with pAJF890 (#1). Confirmed GFP fusion by immunoblot.
MGM6709	groL2Δc(530-540aa) ΔMsmeg_0736 attB:Rv0383c kan	this work	MGM6414 transformed with pAJF793. KanR and StrepS confirmed.
MGM6716	groL2Δc(530-540aa) ΔMsmeg_0736 attB:Msmeg_0736(1-205AA)-linker-msfGFP kan	this work	MGM6414 transformed with pAJF924. KanR and StrepS confirmed. For testing C-terminal truncation of Msmeg_0736.
MGM6717	Msmeg_5308:Msmeg_5308-twinstrep-ppx-linker-msfGFP hygR pAJF815	this work	MGM6681 transformed with pAJF815
MGM6718	Msmeg_5308:Msmeg_5308-twinstrep-ppx-linker-msfGFP hygR pDP28	this work	MGM6681 transformed with pDP28
MGM6719	Msmeg_5308:Msmeg_5308-twinstrep-ppx-linker-msfGFP hygR pJR962	this work	MGM6681 transformed with pJR962
MGM6730	Msmeg_5308:Msmeg_5308-twinstrep-ppx-linker-msfGFP hygR pAJF931 (Msmeg_5308 CRISPRi kanR)	this work	MGM6681 transformed with pAJF931
MGM6730	Msmeg_5308:Msmeg_5308-twinstrep-ppx-linker-msfGFP hygR pAJF931 (Msmeg_5308 CRISPRi kanR)	this work	MGM6681 transformed with pAJF931
MGM6732	Msmeg_0736:Msmeg_0736-twinstrep-ppx-linker-msfGFP hygR pAJF931 (Msmeg_5308 CRISPRi kanR)	this work	MGM6657 transformed with pAJF931
MGM6734	mmpL3:mmpL3-twinstrep-ppx-linker-msfGFP hygR pAJF931 (Msmeg_5308 CRISPRi kanR)	this work	MGM6658 transformed with pAJF931
MGM6762	Msmeg_0736:Msmeg_0736-twinstrep tag-ppx-msfGFP hyg pJR962NT (non-targeting CRISPRi)	this work	MGM6657 transformed pJR962NT
MGM6763	Msmeg_0736:Msmeg_0736-twinstrep tag-ppx-msfGFP hyg pAJF935 (pks13 CRISPRi)	this work	MGM6657 transformed pAJF935
MGM6764	mmpL3:mmpL3-twinstrep tag-ppx-msfGFP hyg pJR962NT (non-targeting CRISPRi)	this work	MGM6658 transformed pJR962NT
MGM6765	mmpL3:mmpL3-twinstrep tag-ppx-msfGFP hyg pAJF935 (pks13 CRISPRi)	this work	MGM6658 transformed pAJF935
MGM6766	Msmeg_5308:Msmeg_5308-twinstrep-ppx-linker-msfGFP hygR pJR962NT (non-targeting CRISPRi)	this work	MGM6681 transformed pJR962NT
MGM6767	Msmeg_5308:Msmeg_5308-twinstrep-ppx-linker-msfGFP hygR pAJF935 (pks13 CRISPRi)	this work	MGM6681 transformed pAJF935
MGM6811	Msmeg_0736:Msmeg_0736-twinstrep tag-ppx-msfGFP hyg pAJF815 (Msmeg_0736 targeting CRISPRi)	this work	MGM6657 transformed with pAJF815
MGM6812	Msmeg_0736:Msmeg_0736-twinstrep tag-ppx-msfGFP hyg pDP28 (mmpL3 targeting CRISPRi)	this work	MGM6657 transformed with pDB28
MGM6813	mmpL3:mmpL3-twinstrep tag-ppx-msfGFP hyg pAJF815 (Msmeg_0736 targeting CRISPRi)	this work	MGM6658 transformed with pAJF815
MGM6814	mmpL3:mmpL3-twinstrep tag-ppx-msfGFP pDP28 (mmpL3 targeting CRISPRi)	this work	MGM6658 transformed with pDB28
MGM6815	Msmeg_0736:Msmeg_0736-twinstrep tag-ppx-msfGFP hyg mmpL3:mmpL3-mCherry strep	this work	MGM6657 transformed with pAJF959
MGM6816	Msmeg_0736:Msmeg_0736-twinstrep tag-ppx-msfGFP hyg mmpL3:mmpL3-mCherry strep pJR962NT (non-targeting CRISPRi kanR)	this work	MGM6815 transformed with pJR962NT
MGM6817	Msmeg_0736:Msmeg_0736-twinstrep tag-ppx-msfGFP hyg mmpL3:mmpL3-mCherry strep pAJF935 (pks13 CRISPRi kanR)	this work	MGM6815 transformed with pAJF935
MGM6818	Msmeg_0736:Msmeg_0736-twinstrep tag-ppx-msfGFP hyg mmpL3:mmpL3-mCherry strep pAJF931 (Msmeg_5308 CRISPRi kanR)	this work	MGM6815 transformed with pAJF931
MGM6819	mmpL3:mmpL3-mCherry strep	this work	MC2155 transformed with pAJF959
MGM6821	attB::Msmeg_0736-msfGFP kan	this work	MC2155 transformed with pAJF807
MGM6822	attB::Msmeg_0736(1-205aa)-msfGFP kan	this work	MC2155 transformed with pAJF924
MGM6823	attB::Msmeg_0736(1-50aa)-msfGFP kan	this work	MC2155 transformed with pAJF962
MGM6824	attB::Msmeg_0736(1-150aa)-msfGFP kan	this work	MC2155 transformed with pAJF963
MGM6825	attB::Msmeg_0736(No TM)-msfGFP kan	this work	MC2155 transformed with pAJF964
MGM6826	attB::Msmeg_0736(TM only)-msfGFP kan	this work	MC2155 transformed with pAJF965
MGM6827	attB::Msmeg_0736(1-100aa)-msfGFP kan	this work	MC2155 transformed with pAJF966
MGM6828	mmpL3:mmpL3-mCherry strep pAJF323 (Phsp60-GFP kan oriM)	this work	MGM6819 transformed with pAJF323
MGM6829	mmpL3:mmpL3-mCherry strep attB::Msmeg_0736-msfGFP	this work	MGM6819 transformed with pAJF807
MGM6830	mmpL3:mmpL3-mCherry strep attB::Msmeg_0736(1-205aa)-msfGFP	this work	MGM6819 transformed with pAJF924
MGM6831	mmpL3:mmpL3-mCherry strep attB::Msmeg_0736(1-50aa)-msfGFP kan	this work	MGM6819 transformed with pAJF962
MGM6832	mmpL3:mmpL3-mCherry strep attB::Msmeg_0736(1-150aa)-msfGFP kan	this work	MGM6819 transformed with pAJF963
MGM6833	mmpL3:mmpL3-mCherry strep attB::Msmeg_0736(No TM)-msfGFP kan	this work	MGM6819 transformed with pAJF964
MGM6834	mmpL3:mmpL3-mCherry strep attB::Msmeg_0736(TM only)-msfGFP kan	this work	MGM6819 transformed with pAJF965
MGM6835	mmpL3:mmpL3-mCherry strep attB::Msmeg_0736(1-100aa)-msfGFP kan	this work	MGM6819 transformed with pAJF966
PLASMIDS
Plasmid Name	Relevant features	Source	Details of Construction
pAJF322	3'mmpL3-msfGFP hyg	Harris et al, 2014
pAJF323	Phsp60-msfGFP kan oriM	this work
pAJF341	3'mmpL10-(HMGSGAAGS)-msfGFP hyg	this work
pAJF413	3'mmpL3-mCherry hyg	this work
pAJF474	attB:Pmop-dnaKRBS-malF(1,2)-mCitrine strep	this work
pAJF792	attB::Msmeg_0736 kan	this work
pAJF793	attB::Rv0383c kan	this work
pAJF795	Msmeg_0736 KO flanks, hyg, galK, sacB, oriE	this work
pAJF801	attB::Msmeg_0736 strep	this work
pAJF805	attB:Msmeg_0736-linker-mCitrine kan	this work
pAJF806	attB:Msmeg_0736-(MGSGAAGS)-mCherry kan	this work
pAJF807	attB:Msmeg_0736-linker-msfGFP kan	this work
pAJF815	CRISPR knockdown for Msmeg_0736 (kanR, attB)	this work	ligation of annealed oligos (0736F/0736R) to pJR962 cut with BsmBI
pAJF816	CRISPR knockdown for Mtb Rv0383c (kanR, attB)	this work	Annealed oligos oAF1452/1453 ligated to pJR965 cut with BsmBI
pAJF863	3'Msmeg_0736-twinstrep tag-ppx-msfGFP hyg	this work
pAJF864	3'mmpL3-twinstrep tag-ppx-msfGFP hyg	this work
pAJF865	Rv0383c CRISPRi construct (set 2)	this work	ligation of annealed oligos (oAF1604/1605) and pJR965 cut with BsmBI
pAJF866	Rv0383c CRISPRi construct (set 3)	this work	ligation of annealed oligos (oAF1606/1607) and pJR965 cut with BsmBI
pAJF869	Rv0206c CRISPRi construct (set 3)	this work	ligation of annealed oligos (oAF1612/1613) and pJR965 cut with BsmBI
pAJF890	3'Msmeg_5308-twinstrep-ppx-linker-msfGFP hygR	this work
pAJF924	attB:Msmeg_0736ΔCterm-linker-msfGFP kan	this work
pAJF931	Msmeg_5308 CRISPRi (kan)	this work	ligation of annealed oligos (oAF1738/1739) to pJR962 cut with BsmBI
pAJF935	Msmeg_6392 (pks13) CRISPRi (kan)	this work	ligation of annealed oligos (oAF1751/1752) to pJR962 cut with BsmBI
pAJF959	'3mmpL3-linker-mCherry strep	this work
pAJF962	attB::Msmeg_0736(1-50AA)-linker-msfGFP kan	this work
pAJF963	attB::Msmeg_0736(1-150AA)-linker-msfGFP kan	this work
pAJF964	attB::Msmeg_0736(No TM)-linker-msfGFP kan	this work
pAJF965	attB::Msmeg_0736(TM only)-linker-msfGFP kan	this work
pAJF966	attB::Msmeg_0736(1-100AA)-linker-msfGFP kan	this work
pDP28	CRISPR knockdown for mmpL3 (kanR, attB)	this work	ligation of annealed oligos (mmpL3F/mmpL3R) to pJR962 cut with BsmBI
pJR962-NT	Non-targeting CRISPRi control	this work	ligation of annealed oligos (nontargetingF/nontargetingR) to pJR962 cut with BsmBI
CRISPRi Oligos
Oligo Name	5' to 3' sequence
oAF1452	GGGAGCGTCGATCGATGTCGACGT
oAF1453	AAACACGTCGACATCGATCGACGC
oAF1604	GGGAACCATCCGTGGCCCGATCGCGC
oAF1605	AAACGCGCGATCGGGCCACGGATGGT
oAF1606	GGGAGCGGCAGCGGCGGCAACACGC
oAF1607	AAACGCGTGTTGCCGCCGCTGCCGC
oAF1612	GGGAAGCGGATTGGTGCGGTATCC
oAF1613	AAACGGATACCGCACCAATCCGCT
oAF1738	GGGAGCACGATGGCGGTGATCGCGC
oAF1739	AAACGCGCGATCACCGCCATCGTGC
oAF1751	GGGAACGGACGGGCCGCGGAAGTC
oAF1752	AAACGACTTCCGCGGCCCGTCCGT
nontargetingF	GGGAGGAGACGATTAATGCGTCTCG
nontargetingR	AAACCGAGACGCATTAATCGTCTCC
mmpL3F	GGGAGCGACAGACTGGCTGCCCTCGTC
mmpL3R	AAACGACGAGGGCAGCCAGTCTGTCGC
0736F	GGGAGCCAACAGCCTACTTGTTGGTA
0736R	AAACTACCAACAAGTAGGCTGTTGGC
